# Supplementary material for: From Young to Old: Mimicking Neuronal Aging in Directly Converted Neurons from Young Donors
Source: Cells. 2024 Jul 26;13(15):1260. doi: 10.3390/cells13151260 (PMC11311457; doi:10.3390/cells13151260)
Supplement: Supplementary file 1 [file cells-13-01260-s001.zip]

Archive with 1 entries (1 files):
- cells-3103315-supplementary.pdf
